# Supplementary material for: A Novel Method for Rapid Screening of Salmonidae Ingredients and Accurate Detection of Atlantic Salmon (Salmo salar) Simultaneously Using Duplex Real-Time PCR Coupled with Melting Curve Analysis
Source: Molecules. 2024 Oct 16;29(20):4904. doi: 10.3390/molecules29204904 (PMC11510278; doi:10.3390/molecules29204904)
Supplement: Supplementary file 1 [file molecules-29-04904-s001.zip]

Archive with 1 entries (1 files):
- Figure S1 Simplex real-time PCR for specificity test.pdf
